# Supplementary material for: C-type natriuretic peptide attenuates enhanced glycolysis and de novo pyrimidine synthesis in pericytes of patients with pulmonary arterial hypertension
Source: Commun Biol. 2025 Aug 12;8:1199. doi: 10.1038/s42003-025-08661-0 (PMC12343844; doi:10.1038/s42003-025-08661-0)
Supplement: Supplementary file 2 — Supplementary Data 1 [file 42003_2025_8661_MOESM2_ESM.xlsx]

## Sheet: Figure 1
Figure 1a						Figure 1c									Figure 1d					Figure 1e					Figure 1f			Figure 1g			Figure 1h			Figure 1i
Control	PAH	Control	PAH			Glucose		Hexose-P		3-PG		PEP			Control	PAH	Control	PAH		Control	PAH	Control	PAH		Control	PAH		Control	PAH		Control			Donor
PBS	PBS	PDGF-BB	PDGF-BB			PBS		PBS		PBS		PBS			PBS	PBS	PDGF-BB	PDGF-BB		PBS	PBS	PDGF-BB	PDGF-BB		GLUT-1/b-tubulin			1.00684	1.74775		PDGF-BB	PDGF + BAY+876		PDGF-BB	PDGF + BAY+876
1.00057	1.89153	2.81017	3.85819			Control	PAH	Control	PAH	Control	PAH	Control	PAH		1.1	1	4.7291	4.14777		0.974892	2.57069	2.57069	3.93477		1.46307	1.72248		0.980498	3.3279		1.02908	0.681942		1	0.898761
1.06059	2.01	2.40847	5.59407			86.6687	91.4939	30	71.55	28.094	57.9799	31.4455	55.5978		1	1	3.03042	4.35966		0.771563	1.61037	1.61037	4.04037		0.889561	2.93697		1.59037	5.04136		0.970922	0.720311		1.048	0.832601
0.965133	1.81808	3.21309	5.31017			87.4521	91.43	61.7	75.4333	4.8012	51.3687	31.6898	46.5028		0.928835	1.17972	2.30827	6.63459		1.13561	2.76781	2.76781	3.63855		0.647368	1.78533		0.42229	4.76135		1	0.696392		1.01715	0.806319
0.965254	1.92316	3.53475	4.39633			85.5719	91.177	25.8651	81.2767	30.5792	37.621	9.71833	49.5067		0.994362	1.31732	3.32017	7.32069		0.97217	3.24907	3.24907	4.76269			2.00787					0.944848	0.899232		0.9657	0.734148
																															PAH			PAH
																															PDGF-BB	PDGF + BAY+876		PDGF-BB	PDGF + BAY+876
						Glucose		Hexose-P		3-PG		PEP																			0.973749	0.494093		0.99104	0.810824
						PDGF-BB		PDGF-BB		PDGF-BB		PDGF-BB																			1	0.687683		0.994619	0.80743
						Control	PAH	Control	PAH	Control	PAH	Control	PAH																		1	0.618571		1	0.74275
						89	92.2567	38.3333	85.68	45	64.7067	34.42	62.25																		0.868197	0.593856		1	0.609259
						88.5	92.27	60.41	71.79	38.38	35.1	25	34.14
						90.09	93.1	37.1819	86.55	20.3467	47.05	18.57	53.99

## Sheet: Figure 2
Figure 2d									Figure 2f			Figure 2g			Figure 2h					Figure 2i
Pentose -5-phosphate (M+5)			Uridine (M+5)			Cytidine (M+5)			pCAD/b-tubulin			Control	PAH		CAD/b-tubulin					Control			Control
Control	PAH		Control	PAH		Control	PAH		Control	PAH		0.912166	4.6838		UT	siScramble	siCAD			Scramble	Scramble + PDGF	si-CAD + PDGF	Scramble	Scramble + PDGF	si-CAD + PDGF
0.33	5.26		1	7.86		0	4.56		1.41098	1.86361		0.818888	5.17325		0.985714	1.69949	0.373699			1.18135	1.82702	1.79357	1.36933	2.46087	1.4306
0	0.06		0.89	2.95		0.06	0		0.556288	1.6136		1.04283	7.34449		0.985358	0.811354	0.245261			0.878926	1.80678	1.43685	1.35555	3.96957	1.74825
0.08	0.49		0.37	2.76		0	1.84		1.03273	2.38132		1.22612	4.87155		1.02193	1.02966	0.451597			0.920219	1.69684	1.20237	1.44709	3.23289	2.61968
										1.40822					1.007	0.751834	0.269034			1.0792	2.10182	1.72957	1.51319	2.56257	1.95079
									pCAD/CAD
									Control	PAH
									1.31154	1.97385
Uracil (M+2)			Cytidine (M+2)						0.43841	1.64812
Control	PAH		Control	PAH					1.25005	2.78735
0	1.37		0	2.94						1.71596
0.01	0.24		0.35	1.7
0.05	0.21		0.16	2.06
									CAD/b-tubulin
									Control	PAH
									1.01785	0.893279
									1.20051	0.926304
Uracil (M+1)				Uridine (M+1)					0.781641	0.808297
Control	PAH			Control	PAH					0.776442
0.87	1.33			1.2	4.49
0.82	0.01			1.25	0.97
0.22	0			1.18	0.45

## Sheet: Figure 3
Figure 3a				Figure 3b				Figure 3c				Figure 3d				Figure 3e				Figure 3f								Figure 3g
Control				Control				Control				Glut-1/GAPDH				Glut-1/GAPDH				HIF1a/GAPDH								HIF1a/GAPDH
PBS	PDGF-BB	PDGF-BB+ CNP 100		PBS	PDGF-BB	PDGF-BB+ CNP 100		PBS	PDGF-BB	PDGF-BB+ CNP 100		Control				PAH				Vehicle	Vehicle	AKT inhi	AKT inhi	mTORC inhi	mTORC inhi			Vehicle	Vehicle	Vehicle	cGKI inhibitor	cGKI inhibitor	cGKI inhibitor
0.647373	1.00028	0.77843		0.136201	1	0.651952		0.675799	1.06746	0.655208		PBS	PDGF-BB	PDGF-BB+ CNP 100		PBS	PDGF-BB	PDGF-BB+ CNP 100		PBS	PDGF-BB	PBS		PBS	PDGF-BB			PBS	PDGF-BB	PDGF-BB+ CNP 100	PBS	PDGF-BB	PDGF-BB+ CNP 100
0.333948	1	0.744157		0.782198	0.970922	0.784609		0.328831	1	0.731827		0.606572	0.97664	0.325736		0.699102	1.00465	0.397977		0.156184	1.02971	0.051029	0.274435	0.078081	0.097964			0.156184	1.02971	0.051029	0.274435	0.078081	0.097964
0.759815	1.03618	0.800875		0.433225	0.955186	0.718561		0.52425	1.092	0.89925		0.478461	1.03856	0.493239		0.501729	0.996418	0.58819		0.165084	0.971316	0.124764	0.409931	0.110554	0.329819			0.165084	0.971316	0.124764	0.409931	0.110554	0.329819
0.391681	1.00042	0.693005		0.301189	1	0.723487		0.283642	1.06103	0.914696		0.643219	0.987566	0.437047		0.475908	0.998865	0.564712		0.126315	1.00383	0.088603	0.322679	0.04462	0.084921			0.126315	1.00383	0.088603	0.322679	0.04462	0.084921
												0.256656	0.986611	0.399347		0.634584	0.991942	0.608675		0.135757	1.00786	0.10098	0.104176	0.105202	0.349786			0.135757	1.00786	0.10098	0.104176	0.105202	0.349786
																				0.122721	1.02131	0.098017	0.101251	0.10708	0.287452			0.122721	1.02131	0.098017	0.101251	0.10708	0.287452
																				0.184535	0.980316	0.12161	0.11336	0.123893	0.248298			0.184535	0.980316	0.12161	0.11336	0.123893	0.248298
PAH				PAH				PAH				HIF1a/GAPDH				HIF1a/GAPDH
PBS	PDGF-BB	PDGF-BB+ CNP 100		PBS	PDGF-BB	PDGF-BB+ CNP 100		PBS	PDGF-BB	PDGF-BB+ CNP 100		Donor				PAH
0.25054	0.97582	0.284727		0.143277	1	0.739404		0.645322	1.18645	0.526761		PBS	PDGF-BB	PDGF-BB+ CNP 100		PBS	PDGF-BB	PDGF-BB+ CNP 100
0.28758	1.02418	0.314279		0.493462	0.937453	0.775554		0.292965	0.9898	0.761438		0.0868505	1.03332	0.407216		0.35862	1.00947	0.260149		Glut-1/GAPDH								Glut-1/GAPDH
0.555626	1.01163	0.772549		0.150725	1.008	0.737674		0.328402	0.968533	0.913031		0.198202	1.01341	0.559533		0.342031	1.00009	0.54814		Vehicle	Vehicle	AKT inhi	AKT inhi	mTORC inhi	mTORC inhi			Vehicle	Vehicle	Vehicle	cGKI inhibitor	cGKI inhibitor	cGKI inhibitor
0.329561	1.00666	0.549268		0.136599	1	0.827113		0.570303	1.02383	0.755363		0.216705	0.980948	0.332227		0.10308	1.00405	0.591801		PBS	PDGF-BB	PBS		PBS	PDGF-BB			PBS	PDGF-BB	PDGF-BB+ CNP 100	PBS	PDGF-BB	PDGF-BB+ CNP 100
												0.105927	0.982661	0.465581		0.107525	0.98481	0.541618		0.826423	1.02819	0.83958	0.86603	0.743586	0.93135			0.826423	1.02819	0.83958	0.86603	0.743586	0.93135
																				0.585645	0.986767	0.485525	0.509849	0.538673	0.437741			0.585645	0.986767	0.485525	0.509849	0.538673	0.437741
																				0.595467	0.981434	0.363568	0.593389	0.640795	0.442179			0.595467	0.981434	0.363568	0.593389	0.640795	0.442179
																				0.621255	1.00178	0.525853	0.643919	0.664687	0.904095			0.621255	1.00178	0.525853	0.643919	0.664687	0.904095
																				0.627971	1.01634	0.896669	1.03804	0.569576	0.629504			0.627971	1.01634	0.896669	1.03804	0.569576	0.629504
																				0.679267	1.01635	0.82084	0.828949	0.737356	0.691203			0.679267	1.01635	0.82084	0.828949	0.737356	0.691203

## Sheet: Figure 4
Figure 4b				Figure 4c				Figure 4d				Figure 4e					Figure 4f				Figure 4h					Figure 4i					Figure 4j
Pyruvate M + 3				Lactate M + 3				ECAR				Alanine M + 3					Aspartate M + 3				Carbamoyl aspartate					PDK1/b-tubulin					pCAD/CAD
Control				PAH				Control				PAH					PAH				Control					PBS	PDGF-BB	PDGF-BB + CNP			PBS	PDGF-BB	PDGF-BB + CNP
PBS	PDGF-BB	PDGF-BB+ CNP 100		PBS	PDGF-BB	PDGF-BB+ CNP 100		PBS	PDGF-BB	PDGF-BB+ CNP 100		PBS	PDGF-BB	PDGF-BB+ CNP 100			PBS	PDGF-BB	PDGF-BB+ CNP 100		PBS	PDGF-BB	PDGF-BB+ CNP 100			0.731343	0.985178	0.473708			0.405757	1.01299	0.63736
0.572803	0.971115	1.0403		0.228763	1.001	0.802782		0.518934	1.00771	1.28891		0.237444	1.001	0.846834			0.181373	1.001	0.715563		120	124	295			0.764132	1.0124	0.40306			0.548334	0.998968	0.532067
0.775249	1	1.0864		1.16249	1	0.948239		0.812269	1.06323	1.20415		0.673984	1	0.793007			0.411426	1	0.825621		6.66667	100	91.3333			0.395332	0.996775	0.444542			0.369404	0.987121	0.605719
0.607484	1.04364	0.926575		0.949276	1.003	1.04798		0.369313	1.0333	1.05087		0.263749	1.003	0.919824			0.424183	1.003	0.628749		3	100	58			0.52411	1.01205	0.612353			0.496078	1.00093	0.804667
PAH								PAH
PBS	PDGF-BB	PDGF-BB+ CNP 100						PBS	PDGF-BB	PDGF-BB+ CNP 100											PAH					CAD/b-tubulin
0.329797	1	0.53257						0.441521	0.863095	0.560793											PBS	PDGF-BB	PDGF-BB+ CNP 100			PBS	PDGF-BB	PDGF-BB + CNP
0.735464	1.02542	0.696434						0.56418	1.01429	0.731429											0.0133333	1.115	0.633333			0.539321	0.988337	0.130055
0.6441	1	0.744273						0.716619	1.0341	0.528186											0.04	1.00333	0.43			0.62197	1.01791	0.296531
								0.672774	0.980066	0.919852											0.07	0.98	0.77			0.567962	1.00583	0.264392
																										0.531472	0.991045	0.496542
																										pCAD/b-tubulin
																										PBS	PDGF-BB	PDGF-BB + CNP
																										0.22602	1.03013	0.507104
																										0.49547	1.00674	0.927136
																										0.554906	1.00098	0.299688
																										0.456729	0.980585	0.635032

## Sheet: Figure 5
Figure 5a			Figure 5b					Figure 5c							Figure 5d				Figure 5e								Figure 5f
PDE2/b-tubulin			cAMP ELISA					Vehicle	Vehicle	Vehicle	PDE2 inhibitor	PDE2 inhibitor	PDE2 inhibitor		cAMP ELISA				pCPS2/CPS2								pCPS2/CPS2
Control	PAH							PBS	PDGF-BB	PDGF-BB+ CNP 100	PBS	PDGF-BB	PDGF-BB+ CNP 100		PBS	PDGF-BB	PDGF-BB+ CNP 100		Vehicle	Vehicle	EPAC inihi	EPAC inihi	MEK inhi	MEK inhi			Vehicle	Vehicle	Vehicle	PDE2 inhibitor	PDE2 inhibitor	PDE2 inhibitor
0.772529	1.74216		1.03702	1.00739	0.569638	1.77736		0.673616	0.98257	0.79943	0.726589	0.959715	0.938568		17.9683	68.9259	44.2986		PBS	PDGF-BB	PBS	PDGF-BB	PBS	PDGF-BB			PBS	PDGF-BB	PDGF-BB+ CNP 100	PBS	PDGF-BB	PDGF-BB+ CNP 100
1.04795	1.62603		0.944477	1.00899	0.570299	1.77799		0.631087	1	0.694232	0.639663	0.75402	0.606432		24.049	35.9	37.9406		0.859618	0.97452	0.184598	0.196723	0.553994	0.846167			0.405757	1.01299	0.63736	0.508439	0.872532	0.784137
1.17952	1.37559		1	1.0284	0.2778	1.3428		0.625274	1	0.732908	0.621969	0.887236	1.03431		18.2617	76.1	38		0.587483	1.01891	0.176879	0.261359	0.410827	0.726518			0.548334	0.998968	0.532067	0.269002	0.834067	1.03528
	1.30154		1.22318	0.913511	0.459336	1.17673		0.709813	1.00477	0.883871	0.694215	0.926202	0.892329		23.7	61.7	23.9		0.430102	0.998257	0.260812	0.316248	0.39441	0.591641			0.369404	0.987121	0.605719	0.205989	0.9805	1.14637
																			0.770591	0.988184	0.313504	0.45244	0.496784	0.822044			0.649095	1.02087	0.788442	0.774044	0.964368	1.1109
																			pERK/ERK								pERK/ERK
																			Vehicle	Vehicle	EPAC inihi	EPAC inihi	MEK inhi	MEK inhi			Vehicle	Vehicle	Vehicle	PDE2 inhibitor	PDE2 inhibitor	PDE2 inhibitor
																			PBS	PDGF-BB	PBS	PDGF-BB	PBS	PDGF-BB			PBS	PDGF-BB	PDGF-BB+ CNP 100	PBS	PDGF-BB	PDGF-BB+ CNP 100
																			0.180026	0.997375	0.251652	0.500519	0.089337	0.402581			0.159586	0.959093	0.74444	0.202274	0.98337	1.19714
																			0.190546	1.02301	0.16964	0.403501	0.087834	0.288129			0.103445	1.04064	0.727369	0.213018	0.83898	1.08995
																			0.181118	1.00081	0.231781	0.463065	0.08381	0.27461			0.103737	1.00218	0.795558	0.233895	0.937456	1.06026
																			0.188715	0.978805	0.214666	0.399592	0.075295	0.313252			0.128939	0.966158	0.855088	0.255231	1.06161	1.11657

## Sheet: Figure 6
Figure 6c						Figure 6d
NG2 intensity						PCNA/b-tubulin
PBS	PDGF-BB	PDGF-BB+ CNP 100				PBS	PDGF-BB	PDGF-BB+ CNP 100
0.587354	0.98818	0.364656				0.494685	1.02248	0.345414
0.358124	0.972213	0.428827				0.512919	1.00107	0.780395
0.497159	1.07921	0.233317				0.597923	0.976456	0.644536
0.366307	0.978745	0.309699				pCAD/b-tubulin
0.285336	1.16236	0.422323				PBS	PDGF-BB	PDGF-BB+ CNP 100
0.111179	0.858897	0.422652				0.446319	0.989229	0.394619
						0.684009	0.987355	0.329664
0.522948	1.40334	0.676886				0.571884	1.0009	0.810272
0.797779	0.843767	0.834404
0.30705	0.752891	0.472278				CAD/b-tubulin
						PBS	PDGF-BB	PDGF-BB+ CNP 100
						0.618569	1.00181	0.556364
PCNA+/NG2+ cells/NG2+ cells						0.461275	1.01784	0.776447
PBS	PDGF-BB	PDGF-BB+ CNP 100				0.523107	0.972896	0.740315
0.409136	0.871487	0.574486
0.30894	1.00217	0.848607				HIF1/b-tubulin
0.440525	1.12634	0.564151				PBS	PDGF-BB	PDGF-BB+ CNP 100
						0.401962	0.973525	0.401611
0.294007	1.12886	0.385884				0.421043	0.988951	0.221031
0.343008	0.945023	0.450198				0.250043	1.03502	0.745767
0.275632	0.926122	0.573314
						GLUT-1/b-tubulin
0.420949	1.12921	0.843221				PBS	PDGF-BB	PDGF-BB+ CNP 100
0.518432	0.986371	0.77018				0.633936	1.01544	0.515412
0.499756	0.884417	0.481841				0.294643	1.08851	0.295961
						0.253646	0.896049	0.668283
						PDK1/b-tubulin
						PBS	PDGF-BB	PDGF-BB+ CNP 100
						0.738429	1.01944	0.786479
						0.676014	1.00196	0.563843
						0.899697	1.00444	0.790953

## Sheet: Suppl Figure 1
Control	PAH
GLUT-1/Na+K+ ATPase
0.938063	1.1639
1.14674	1.61722
0.915195	2.266
	1.64923

## Sheet: Suppl Figure 3
Figure 1c
Citrate (M+2)		Aconitate (M+2)		a-KG (M+2)		Succinate (M+2)		Fumarate (M+2)		Malate (M+2)
PBS		PBS		PBS		PBS		PBS		PBS
Control	PAH	Control	PAH	Control	PAH	Control	PAH	Control	PAH	Control	PAH
14.7667	3.94667	11.4167	5.42333	0.75	2.42	0.133333	0.253333	2.7	1.73333	6.24333	1.64
0.096667	14.5833	13.76	11.4967	0.033333	2.62	0.923333	1.51	0.35	1.57333	5.67	10.65
9.64667	7.02333	3.55	2.52667	10.9733	0.1	3.48	0.586667	0.08	0.24	13.6133	1.28667
Citrate (M+2)		Aconitate (M+2)		a-KG (M+2)		Succinate (M+2)		Fumarate (M+2)		Malate (M+2)
PDGF-BB		PDGF-BB		PDGF-BB		PDGF-BB		PDGF-BB		PDGF-BB
Control	PAH	Control	PAH	Control	PAH	Control	PAH	Control	PAH	Control	PAH
24.2933	13.0467	14.1533	18.92	3.14667	4.43	0.136667	0.733333	5.85667	19.81	9.37667	9.65333
9.66333	8.16	21.5333	13.0167	4.02667	3.24667	2.61	0.44	3.46667	3.39333	7.05	2.42333
4.98	4.24333	12.75	6.33333	0.913333	0.736667	0.3	0.92	1.04667	0.266667	3.61333	5.32

## Sheet: Suppl Figure 4
Suppl. Figure 4a			Suppl. Figure 4b			Suppl Figure 4c			Suppl Figure 4d					Suppl Figure 4e			Suppl Figure 4f				Suppl Figure 4g
Control	PAH		Control	PAH		Lactate			PBS	PDGF-BB	PDGF-BB + DCA			Aspartate M + 3			Carabmoyl aspartate				Pentose 5 phosphate M + 5
PC/b-tubulin			1.08662	2.50456		PDGF-BB	PDGF-BB + DCA		0.388104	0.970469	0.820347			PDGF-BB	PDGF-BB + DCA		PDGF-BB	PDGF-BB + DCA			PDGF-BB	PDGF-BB + DCA
1.0047	1.21156		1.03117	2.58757		100	69.9938		0.376529	1	0.849628			100	110.212		100	159.232			100	105.236
0.677886	0.734341		0.72602	2.43809		100	75.9737		0.395488	1.1246	0.747759			100	97.7599		100	76.3896			100	93.9882
1.31741	1.46027		1.15619	3.47167		100	86.3044							100	107.233		100	86.7031			100	88.1062
	1.38317
Control	PAH																				Uridine M + 5
PDK1/b-tubulin																					PDGF-BB	PDGF-BB + DCA
0.775963	1.91743																				100	43.913
0.727182	2.06509																				100	117.825
1.49686	2.55632																				100	80.8195
	1.56524
																					Uridine M + 2
																					PDGF-BB	PDGF-BB + DCA
																					100	144.565
																					100	132.521
																					100	141.557

## Sheet: Suppl Figure 5
Suppl Figure 5a				Suppl Figure 5b
Control	PAH			Control	PAH
PKM1/b-tubulin				PKM2/PKM1
0.939306	0.483904			1.17647	2.71702
0.922496	0.546904			1.54825	2.34815
1.1382	0.814006			1.29779	1.61576
	0.704505				1.64526
Control	PAH
PKM2/b-tubulin
0.90419	0.943966
1.03389	0.652523
1.06834	0.788433
	1.00812

[truncated: 3 more sheets: Suppl Figure 6, Suppl Figure 7, Suppl Figure 8]
